# Supplementary material for: Family A DNA Polymerase Phylogeny Uncovers Diversity and Replication Gene Organization in the Virioplankton
Source: Front Microbiol. 2018 Dec 14;9:3053. doi: 10.3389/fmicb.2018.03053 (PMC6302109; doi:10.3389/fmicb.2018.03053)
Supplement: Supplementary file 3 [file Table_3.xlsx]

## Sheet: Sheet1
Supplementary File S3: RNRs in phages.
Domain	Tax level 1	Tax level 2	Tax level 3	Tax level 4	Tax level 5	Tax level 6	RNR	PolA	Both	Lifecycle	Genome Name	Alt. Genome Name	Viral phyla-class	Viral order	Viral family	Viral family on PTT	Viral genus	Viral species	Viral sub-species
Bacteria	Cyanobacteria	Oscillatoriophycideae	Chroococcales				1	0		Virulent	Synechococcus phage S-CBS4		dsDNA viruses, no RNA stage	Caudovirales	Siphoviridae	Siphoviridae	unclassified Siphoviridae	Synechococcus phage S-CBS4, complete genome.
Bacteria	Actinobacteria	Actinobacteria	Actinobacteridae	Actinomycetales	Corynebacterineae	Mycobacteriaceae	1	0		Virulent	Myoviridae Mycobacterium phage Myrna		dsDNA viruses, no RNA stage	Caudovirales	Myoviridae	Myoviridae	unclassified Myoviridae	Mycobacterium phage Myrna
Bacteria	Cyanobacteria						1	0		Virulent	Siphoviridae Cyanophage PSS2		dsDNA viruses, no RNA stage	Caudovirales	Siphoviridae	Siphoviridae	unclassified Siphoviridae	Cyanophage PSS2
Bacteria	Cyanobacteria	Oscillatoriophycideae	Chroococcales				1	0		Virulent	Synechococcus phage S-CBS2		dsDNA viruses, no RNA stage	Caudovirales	Siphoviridae	Siphoviridae	unclassified Siphoviridae	Synechococcus phage S-CBS2
Bacteria	Firmicutes	Bacilli	Lactobacillales	Streptococcaceae			1	0		Virulent	Lactococcus phage 949		dsDNA viruses, no RNA stage	Caudovirales	Siphoviridae	Siphoviridae	unclassified Siphoviridae	Lactococcus phage 949
Bacteria	Firmicutes	Clostridia	Clostridiales	Clostridiaceae			1	0		Pseudolysogenic	Myoviridae Clostridium phage c-st		dsDNA viruses, no RNA stage	Caudovirales	Myoviridae	Myoviridae	unclassified Myoviridae	Clostridium phage c-st
Bacteria	Proteobacteria	Gammaproteobacteria	Pseudomonadales	Pseudomonadaceae			1	0		Virulent	Myoviridae Pseudomonas phage 201phi2-1		dsDNA viruses, no RNA stage	Caudovirales	Myoviridae	Myoviridae	phiKZ-like viruses	Pseudomonas phage 201phi2-1
Bacteria	Proteobacteria	Gammaproteobacteria	Pseudomonadales	Pseudomonadaceae			1	0		Virulent	Pseudomonas phage PhiPA3		dsDNA viruses, no RNA stage	Caudovirales	Myoviridae	Myoviridae	phiKZ-like viruses	Pseudomonas phage PhiPA3, complete genome.
Bacteria	Proteobacteria	Gammaproteobacteria	Pseudomonadales	Pseudomonadaceae			1	0		Virulent	Pseudomonas phage phiKZ		dsDNA viruses, no RNA stage	Caudovirales	Myoviridae	Myoviridae	phiKZ-like viruses	Pseudomonas phage phiKZ
Bacteria	Actinobacteria	Actinobacteria	Actinobacteridae	Actinomycetales	Corynebacterineae	Mycobacteriaceae	1	0		Virulent	Mycophage pumpkin		Mycophage pumpkin	Caudovirales	Siphoviridae	Siphoviridae
Bacteria	Actinobacteria	Actinobacteria	Actinobacteridae	Actinomycetales	Corynebacterineae	Corynebacteriaceae	1	0		Virulent	Siphoviridae Corynebacterium phage P1201		dsDNA viruses, no RNA stage	Caudovirales	Siphoviridae	Siphoviridae	unclassified Siphoviridae	Corynebacterium phage P1201
Bacteria	Cyanobacteria						1	1	1	Virulent	Cyanophage 9515-10a		dsDNA viruses, no RNA stage	Caudovirales	Podoviridae	Podoviridae	Autographivirinae	unclassified Autographivirinae	Cyanophage 9515-10a, complete genome.
Bacteria	Cyanobacteria						1	1	1	Virulent	Cyanophage NATL2A-133		dsDNA viruses, no RNA stage	Caudovirales	Podoviridae	Podoviridae	Autographivirinae	unclassified Autographivirinae	Cyanophage NATL2A-133, complete genome.
Bacteria	Cyanobacteria						1	1	1	Virulent	Cyanophage NATL1A-7		dsDNA viruses, no RNA stage	Caudovirales	Podoviridae	Podoviridae	Autographivirinae	unclassified Autographivirinae	Cyanophage NATL1A-7, complete genome.
Bacteria	Cyanobacteria						1	1	1	Virulent	Cyanophage Syn26	Cyanophage P-SSP2	dsDNA viruses, no RNA stage	Caudovirales	Podoviridae	Podoviridae	Cyanophage Syn26, complete genome.
Bacteria	Cyanobacteria	Prochlorales	Prochlorococcaceae				1	1	1	Virulent	Prochlorococcus phage P-SSP7		dsDNA viruses, no RNA stage	Caudovirales	Podoviridae	Podoviridae	Autographivirinae	unassigned Autographivirinae	Prochlorococcus phage P-SSP7, complete genome.
Bacteria	Cyanobacteria	Oscillatoriophycideae	Chroococcales				1	1	1	Virulent	Cyanophage P60		dsDNA viruses, no RNA stage	Caudovirales	Podoviridae	Podoviridae	Autographivirinae	unassigned Autographivirinae	Synechococcus phage P60
Bacteria	Cyanobacteria	Oscillatoriophycideae	Chroococcales				1	1	1	Virulent	unclassified Autographivirinae Synechococcus phage Syn5		dsDNA viruses, no RNA stage	Caudovirales	Podoviridae	Podoviridae	Autographivirinae	unassigned Autographivirinae	Synechococcus phage Syn5
Bacteria	Proteobacteria	Gammaproteobacteria					1	1	1	Virulent	Enterobacteria phage vB_EcoM-FV3		dsDNA viruses, no RNA stage	Caudovirales	Myoviridae	Myoviridae	unclassified Myoviridae	Enterobacteria phage vB_EcoM-FV3, complete genome.
Bacteria	Proteobacteria	Gammaproteobacteria	Enterobacteriales	Enterobacteriaceae			1	1	1	Virulent	Myoviridae Escherichia phage rv5		dsDNA viruses, no RNA stage	Caudovirales	Myoviridae	Myoviridae	unclassified Myoviridae	Escherichia phage rv5
Bacteria	Proteobacteria	Gammaproteobacteria	Enterobacteriales	Enterobacteriaceae			1	1	1	Virulent	Salmonella phage PVP-SE1		dsDNA viruses, no RNA stage	Caudovirales	Myoviridae	Myoviridae	unclassified Myoviridae	Salmonella phage PVP-SE1, complete genome.
Bacteria	Proteobacteria	Gammaproteobacteria	Enterobacteriales	Enterobacteriaceae			1	1	1	Virulent	Cronobacter phage CR3		dsDNA viruses, no RNA stage	Caudovirales	Myoviridae	Myoviridae	unclassified Myoviridae	Cronobacter phage CR3, complete genome.
Bacteria	Proteobacteria	Gammaproteobacteria					1	1	1	Virulent	Enterobacteria phage phi92		dsDNA viruses, no RNA stage	Caudovirales	Myoviridae	Myoviridae	unclassified Myoviridae	Enterobacteria phage phi92, complete genome.
Bacteria	Proteobacteria	Gammaproteobacteria	Vibrionales	Vibrionaceae			1	1	1	Virulent	Vibrio phage ICP1_2001_A		dsDNA viruses, no RNA stage	Caudovirales	Myoviridae	Myoviridae	unclassified Myoviridae	Vibrio phage ICP1	Vibrio phage ICP1_2001_A, complete genome.
Bacteria	Proteobacteria	Gammaproteobacteria	Vibrionales	Vibrionaceae			1	1	1	Virulent	Vibrio phage ICP1_2005_A		dsDNA viruses, no RNA stage	Caudovirales	Myoviridae	Myoviridae	unclassified Myoviridae	Vibrio phage ICP1	Vibrio phage ICP1_2005_A, complete genome.
Bacteria	Proteobacteria	Gammaproteobacteria	Vibrionales	Vibrionaceae			1	1	1	Virulent	Vibrio phage ICP1_2006_A		dsDNA viruses, no RNA stage	Caudovirales	Myoviridae	Myoviridae	unclassified Myoviridae	Vibrio phage ICP1	Vibrio phage ICP1_2006_A, complete genome.
Bacteria	Proteobacteria	Gammaproteobacteria	Vibrionales	Vibrionaceae			1	1	1	Virulent	Vibrio phage ICP1_2006_B		dsDNA viruses, no RNA stage	Caudovirales	Myoviridae	Myoviridae	unclassified Myoviridae	Vibrio phage ICP1	Vibrio phage ICP1_2006_B, complete genome.
Bacteria	Proteobacteria	Gammaproteobacteria	Vibrionales	Vibrionaceae			1	1	1	Virulent	Vibrio phage ICP1		dsDNA viruses, no RNA stage	Caudovirales	Myoviridae	Myoviridae	unclassified Myoviridae	Vibrio phage ICP1
Bacteria	Proteobacteria	Gammaproteobacteria	Vibrionales	Vibrionaceae			1	1	1	Virulent	Vibrio phage ICP1_2006_C		dsDNA viruses, no RNA stage	Caudovirales	Myoviridae	Myoviridae	unclassified Myoviridae	Vibrio phage ICP1	Vibrio phage ICP1_2006_C, complete genome.
Bacteria	Proteobacteria	Gammaproteobacteria	Vibrionales	Vibrionaceae			1	1	1	Virulent	Vibrio phage ICP1_2006_D		dsDNA viruses, no RNA stage	Caudovirales	Myoviridae	Myoviridae	unclassified Myoviridae	Vibrio phage ICP1	Vibrio phage ICP1_2006_D, complete genome.
Bacteria	Proteobacteria	Gammaproteobacteria	Vibrionales	Vibrionaceae			1	1	1	Virulent	Vibrio phage ICP1_2004_A		dsDNA viruses, no RNA stage	Caudovirales	Myoviridae	Myoviridae	unclassified Myoviridae	Vibrio phage ICP1	Vibrio phage ICP1_2004_A, complete genome.
Bacteria	Firmicutes	Bacilli	Bacillales	Staphylococcaceae			1	1	1	Virulent	Staphylococcus phage SA1		dsDNA viruses, no RNA stage	Caudovirales	Myoviridae	Myoviridae	unclassified Myoviridae	Staphylococcus phage SA1, complete genome.
Bacteria	Proteobacteria	Gammaproteobacteria					1	1	1	Virulent	Myoviridae Enterobacteria phage WV8		dsDNA viruses, no RNA stage	Caudovirales	Myoviridae	Myoviridae	unclassified Myoviridae	Enterobacteria phage WV8
Bacteria	Proteobacteria	Gammaproteobacteria	Enterobacteriales	Enterobacteriaceae			1	1	1	Virulent	Bacteriophage Felix 01	Salmonella phage FelixO1	dsDNA viruses, no RNA stage	Caudovirales	Myoviridae	Myoviridae	unclassified Myoviridae	Enterobacteria phage Felix 01
Bacteria	Proteobacteria	Gammaproteobacteria	Enterobacteriales	Enterobacteriaceae			1	1	1	Virulent	Myoviridae Erwinia phage phiEa21-4		dsDNA viruses, no RNA stage	Caudovirales	Myoviridae	Myoviridae	unclassified Myoviridae	Erwinia phage phiEa21-4
Bacteria	Proteobacteria	Gammaproteobacteria	Enterobacteriales	Enterobacteriaceae			1	1	1	Virulent	Erwinia phage phiEa104		dsDNA viruses, no RNA stage	Caudovirales	Myoviridae	Myoviridae	unclassified Myoviridae	Erwinia phage phiEa104
Bacteria	Proteobacteria	Gammaproteobacteria	Enterobacteriales	Enterobacteriaceae			1	1	1	Virulent	Erwinia phage vB_EamM-M7		dsDNA viruses, no RNA stage	Caudovirales	Myoviridae	Myoviridae	unclassified Myoviridae	Erwinia phage vB_EamM-M7, complete genome.
Bacteria	Proteobacteria	Gammaproteobacteria	Pseudomonadales	Pseudomonadaceae			1	1	1	Virulent	Pseudomonas phage P3_CHA		dsDNA viruses, no RNA stage	Caudovirales	Myoviridae	Myoviridae	unclassified Myoviridae	Pseudomonas phage P3_CHA, complete genome.
Bacteria	Proteobacteria	Gammaproteobacteria	Pseudomonadales	Pseudomonadaceae			1	1	1	Virulent	Pseudomonas phage PAK_P3		dsDNA viruses, no RNA stage	Caudovirales	Myoviridae	Myoviridae	unclassified Myoviridae	Pseudomonas phage PAK_P3, complete genome.
Bacteria	Proteobacteria	Gammaproteobacteria	Pseudomonadales	Pseudomonadaceae			1	1	1	Virulent	Pseudomonas phage KPP10		dsDNA viruses, no RNA stage	Caudovirales	Myoviridae	Myoviridae	unclassified Myoviridae	Pseudomonas phage KPP10
Bacteria	Proteobacteria	Gammaproteobacteria	Pseudomonadales	Pseudomonadaceae			1	1	1	Virulent	Pseudomonas phage JG004		dsDNA viruses, no RNA stage	Caudovirales	Myoviridae	Myoviridae	unclassified Myoviridae	Pseudomonas phage JG004, complete genome.
Bacteria	Proteobacteria	Gammaproteobacteria	Pseudomonadales	Pseudomonadaceae			1	1	1	Virulent	Pseudomonas phage PaP1		dsDNA viruses, no RNA stage	Caudovirales	Myoviridae	Myoviridae	unclassified Myoviridae	Pseudomonas phage PaP1, complete genome.
Bacteria	Proteobacteria	Gammaproteobacteria	Pseudomonadales	Pseudomonadaceae			1	1	1	Virulent	Pseudomonas phage PAK_P1		dsDNA viruses, no RNA stage	Caudovirales	Myoviridae	Myoviridae	unclassified Myoviridae	Pseudomonas phage PAK_P1
Bacteria	Proteobacteria	Gammaproteobacteria	Alteromonadales	Colwelliaceae			1	1	1	Virulent	Colwellia phage 9A		dsDNA viruses, no RNA stage	Caudovirales	Siphoviridae	Siphoviridae	unclassified Siphoviridae	Colwellia phage 9A, complete genome.
Bacteria	Proteobacteria	Gammaproteobacteria					1	1	1	Virulent	Myoviridae Enterobacteria phage phiEcoM-GJ1		dsDNA viruses, no RNA stage	Caudovirales	Myoviridae	Myoviridae	unclassified Myoviridae	Enterobacteria phage phiEcoM-GJ1
Bacteria	Proteobacteria	Gammaproteobacteria	Pseudomonadales	Pseudomonadaceae			1	1	1	Virulent	Viruses Pseudomonas phage PA11 Viruses.	Pseudomonas phage PA11	dsDNA viruses, no RNA stage	unclassified dsDNA phages	Pseudomonas phage PA11	Unknown
Bacteria	Proteobacteria	Alphaproteobacteria	Rhodobacterales	Rhodobacteraceae			1	1	1	Virulent	Roseophage SIO1		dsDNA viruses, no RNA stage	Caudovirales	Podoviridae	Podoviridae	unassigned Podoviridae	Roseobacter phage SIO1
Bacteria	Proteobacteria	Alphaproteobacteria	Rhodobacterales	Rhodobacteraceae			1	1	1	Virulent	Celeribacter phage P12053L		dsDNA viruses, no RNA stage	Caudovirales	unclassified Caudovirales	Unknown	Celeribacter phage P12053L, complete genome.
Bacteria	Proteobacteria	Gammaproteobacteria					1	0		Unpublished	T4-like viruses Enterobacteria phage RB14		dsDNA viruses, no RNA stage	Caudovirales	Myoviridae	Myoviridae	T4-like viruses	unclassified T4-like viruses	Enterobacteria phage RB14
Bacteria	Proteobacteria	Gammaproteobacteria					1	0		Unpublished	T4-like viruses Enterobacteria phage RB32		dsDNA viruses, no RNA stage	Caudovirales	Myoviridae	Myoviridae	T4-like viruses	unclassified T4-like viruses	Enterobacteria phage RB32
Bacteria	Proteobacteria	Gammaproteobacteria					1	0		Unpublished	T4-like viruses Enterobacteria phage RB51		dsDNA viruses, no RNA stage	Caudovirales	Myoviridae	Myoviridae	T4-like viruses	unclassified T4-like viruses	Enterobacteria phage RB51
Bacteria	Proteobacteria	Gammaproteobacteria	Enterobacteriales	Enterobacteriaceae			1	0		Virulent	Escherichia phage wV7		dsDNA viruses, no RNA stage	Caudovirales	Myoviridae	Myoviridae	Tevenvirinae	T4-like viruses	unclassified T4-like viruses	Escherichia phage wV7, complete genome.
Bacteria	Proteobacteria	Gammaproteobacteria					1	0		Virulent	Enterobacteria phage AR1 DNA		dsDNA viruses, no RNA stage	Caudovirales	Myoviridae	Myoviridae	Tevenvirinae	T4-like viruses	unclassified T4-like viruses	Enterobacteria phage AR1 DNA, complete genome.
Bacteria	Proteobacteria	Gammaproteobacteria	Enterobacteriales	Enterobacteriaceae			1	0		Unpublished	Shigella phage Shfl2		dsDNA viruses, no RNA stage	Caudovirales	Myoviridae	Myoviridae	T4-like viruses	unclassified T4-like viruses	Shigella phage Shfl2
Bacteria	Proteobacteria	Gammaproteobacteria					1	0		Virulent	Enterobacteria phage T4T		dsDNA viruses, no RNA stage	Caudovirales	Myoviridae	Myoviridae	Tevenvirinae	T4-like viruses	Enterobacteria phage T4 sensu lato	Enterobacteria phage T4	Enterobacteria phage T4T, complete genome.
Bacteria	Proteobacteria	Gammaproteobacteria					1	0		Virulent	Enterobacteria phage T4		dsDNA viruses, no RNA stage	Caudovirales	Myoviridae	Myoviridae	T4-like viruses	Enterobacteria phage T4 sensu lato	Enterobacteria phage T4
Bacteria	Proteobacteria	Gammaproteobacteria					1	0		Virulent	Enterobacteria phage RB69		dsDNA viruses, no RNA stage	Caudovirales	Myoviridae	Myoviridae	T4-like viruses	unclassified T4-like viruses	Enterobacteria phage RB69
Bacteria	Proteobacteria	Gammaproteobacteria					1	0		Virulent	Enterobacteria phage IME08.		dsDNA viruses, no RNA stage	Caudovirales	Myoviridae	Myoviridae	T4-like viruses	unclassified T4-like viruses	Enterobacteria phage IME08
Bacteria	Proteobacteria	Gammaproteobacteria					1	0		Virulent	T4-like viruses Enterobacteria phage JS10		dsDNA viruses, no RNA stage	Caudovirales	Myoviridae	Myoviridae	T4-like viruses	unclassified T4-like viruses	Enterobacteria phage JS10
Bacteria	Proteobacteria	Gammaproteobacteria					1	0		Virulent	T4-like viruses Enterobacteria phage JS98		dsDNA viruses, no RNA stage	Caudovirales	Myoviridae	Myoviridae	T4-like viruses	unclassified T4-like viruses	Enterobacteria phage JS	Enterobacteria phage JS98
Bacteria	Proteobacteria	Gammaproteobacteria	Enterobacteriales	Enterobacteriaceae			1	0		Virulent	Shigella phage SP18.		dsDNA viruses, no RNA stage	Caudovirales	Myoviridae	Myoviridae	T4-like viruses	unclassified T4-like viruses	Shigella phage SP18
Bacteria	Proteobacteria	Gammaproteobacteria					1	0		Virulent	Enterobacteria phage vB_EcoM-VR7.		dsDNA viruses, no RNA stage	Caudovirales	Myoviridae	Myoviridae	T4-like viruses	unclassified T4-like viruses	Enterobacteria phage vB_EcoM-VR7
Bacteria	Proteobacteria	Gammaproteobacteria					1	0		Virulent	Enterobacteria phage CC31.		dsDNA viruses, no RNA stage	Caudovirales	Myoviridae	Myoviridae	T4-like viruses	unclassified T4-like viruses	Enterobacteria phage CC31
Bacteria	Proteobacteria	Gammaproteobacteria	Pseudomonadales	Moraxellaceae			1	0		Virulent	Acinetobacter phage Ac42.		dsDNA viruses, no RNA stage	Caudovirales	Myoviridae	Myoviridae	T4-like viruses	unclassified T4-like viruses	Acinetobacter phage Ac42
Bacteria	Proteobacteria	Gammaproteobacteria	Pseudomonadales	Moraxellaceae			1	0		Virulent	Acinetobacter phage 133		dsDNA viruses, no RNA stage	Caudovirales	Myoviridae	Myoviridae	T4-like viruses	Acinetobacter phage 133
Bacteria	Proteobacteria	Gammaproteobacteria	Pseudomonadales	Moraxellaceae			1	0		Virulent	Acinetobacter phage Acj61.		dsDNA viruses, no RNA stage	Caudovirales	Myoviridae	Myoviridae	T4-like viruses	unclassified T4-like viruses	Acinetobacter phage Acj61
Bacteria	Proteobacteria	Gammaproteobacteria	Pseudomonadales	Moraxellaceae			1	0		Virulent	Acinetobacter phage Acj9.		dsDNA viruses, no RNA stage	Caudovirales	Myoviridae	Myoviridae	T4-like viruses	unclassified T4-like viruses	Acinetobacter phage Acj9
Bacteria	Proteobacteria	Gammaproteobacteria	Pseudomonadales	Moraxellaceae			1	0		Virulent	Acinetobacter phage ZZ1		dsDNA viruses, no RNA stage	Caudovirales	Myoviridae	Myoviridae	unclassified Myoviridae	Acinetobacter phage ZZ1, complete genome.
Bacteria	Proteobacteria	Gammaproteobacteria					1	0		Virulent	Enterobacteria phage RB49		dsDNA viruses, no RNA stage	Caudovirales	Myoviridae	Myoviridae	T4-like viruses	unclassified T4-like viruses	Enterobacteria phage RB49
Bacteria	Proteobacteria	Gammaproteobacteria					1	0		Virulent	T4-like viruses Enterobacteria phage Phi1		dsDNA viruses, no RNA stage	Caudovirales	Myoviridae	Myoviridae	T4-like viruses	unclassified T4-like viruses	Enterobacteria phage Phi1
Bacteria	Proteobacteria	Gammaproteobacteria					1	0		Virulent	T4-like viruses Enterobacteria phage JSE		dsDNA viruses, no RNA stage	Caudovirales	Myoviridae	Myoviridae	T4-like viruses	unclassified T4-like viruses	Enterobacteria phage JSE
Bacteria	Proteobacteria	Gammaproteobacteria	Aeromonadales	Aeromonadaceae			1	0		Virulent	Aeromonas phage 25		dsDNA viruses, no RNA stage	Caudovirales	Myoviridae	Myoviridae	T4-like viruses	unclassified T4-like viruses	Aeromonas phage 25
Bacteria	Proteobacteria	Gammaproteobacteria	Aeromonadales	Aeromonadaceae			1	0		Virulent	Aeromonas phage phiAS4.		dsDNA viruses, no RNA stage	Caudovirales	Myoviridae	Myoviridae	T4-like viruses	unclassified T4-like viruses	Aeromonas phage phiAS4
Bacteria	Proteobacteria	Gammaproteobacteria	Aeromonadales	Aeromonadaceae			1	0		Virulent	Bacteriophage 44RR2.8t	Aeromonas phage 44RR2.8t	dsDNA viruses, no RNA stage	Caudovirales	Myoviridae	Myoviridae	T4-like viruses	unclassified T4-like viruses	Aeromonas phage 44RR2.8t
Bacteria	Proteobacteria	Gammaproteobacteria	Aeromonadales	Aeromonadaceae			1	0		Virulent	Aeromonas phage 31		dsDNA viruses, no RNA stage	Caudovirales	Myoviridae	Myoviridae	T4-like viruses	unclassified T4-like viruses	Aeromonas phage 31
Bacteria	Proteobacteria	Gammaproteobacteria					1	0		Virulent	Enterobacteria phage RB43		dsDNA viruses, no RNA stage	Caudovirales	Myoviridae	Myoviridae	Tevenvirinae	T4-like viruses	unclassified T4-like viruses	Enterobacteria phage RB43, complete genome.
Bacteria	Proteobacteria	Gammaproteobacteria					1	0		Virulent	Enterobacteria phage RB16.		dsDNA viruses, no RNA stage	Caudovirales	Myoviridae	Myoviridae	T4-like viruses	unclassified T4-like viruses	Enterobacteria phage RB16
Bacteria	Proteobacteria	Gammaproteobacteria	Enterobacteriales	Enterobacteriaceae			1	0		Unpublished	Klebsiella phage KP15.		dsDNA viruses, no RNA stage	Caudovirales	Myoviridae	Myoviridae	T4-like viruses	unclassified T4-like viruses	Klebsiella phage KP15
Bacteria	Proteobacteria	Gammaproteobacteria	Aeromonadales	Aeromonadaceae			1	0		Virulent	Aeromonas phage phiAS5.		dsDNA viruses, no RNA stage	Caudovirales	Myoviridae	Myoviridae	T4-like viruses	unclassified T4-like viruses	Aeromonas phage phiAS5
Bacteria	Proteobacteria	Gammaproteobacteria	Aeromonadales	Aeromonadaceae			1	0		Virulent	Aeromonas phage PX29		dsDNA viruses, no RNA stage	Caudovirales	Myoviridae	Myoviridae	Tevenvirinae	T4-like viruses	unclassified T4-like viruses	Aeromonas phage PX29, complete genome.
Bacteria	Proteobacteria	Gammaproteobacteria	Aeromonadales	Aeromonadaceae			1	0		Virulent	Bacteriophage Aeh1	Aeromonas phage Aeh1	dsDNA viruses, no RNA stage	Caudovirales	Myoviridae	Myoviridae	T4-like viruses	Aeromonas phage Aeh1
Bacteria	Proteobacteria	Gammaproteobacteria	Aeromonadales	Aeromonadaceae			1	0		Virulent	Aeromonas phage 65		dsDNA viruses, no RNA stage	Caudovirales	Myoviridae	Myoviridae	T4-like viruses	Aeromonas phage 65
Bacteria	Proteobacteria	Gammaproteobacteria	Aeromonadales	Aeromonadaceae			1	0		Virulent	Aeromonas phage CC2		dsDNA viruses, no RNA stage	Caudovirales	Myoviridae	Myoviridae	Tevenvirinae	T4-like viruses	unclassified T4-like viruses	Aeromonas phage CC2, complete genome.
Bacteria	Proteobacteria	Gammaproteobacteria	Vibrionales	Vibrionaceae			1	0		Virulent	Vibriophage phi-pp2		dsDNA viruses, no RNA stage	Caudovirales	Myoviridae	Myoviridae	unclassified Myoviridae	Vibriophage phi-pp2, complete genome.
Bacteria	Proteobacteria	Gammaproteobacteria	Vibrionales	Vibrionaceae			1	0		Virulent	Bacteriophage KVP40	Vibrio phage KVP40	dsDNA viruses, no RNA stage	Caudovirales	Myoviridae	Myoviridae	T4-like viruses	Vibrio phage nt-1 sensu lato	Vibrio phage KVP40
Bacteria	Proteobacteria	Gammaproteobacteria	Enterobacteriales	Enterobacteriaceae			1	0		Virulent	Salmonella phage Vi01		dsDNA viruses, no RNA stage	Caudovirales	Myoviridae	Myoviridae	unclassified Myoviridae	CBA120-like viruses	Salmonella phage Vi01
Bacteria	Proteobacteria	Gammaproteobacteria	Enterobacteriales	Enterobacteriaceae			1	0		Virulent	Escherichia phage vB_EcoM_CBA120		dsDNA viruses, no RNA stage	Caudovirales	Myoviridae	Myoviridae	unclassified Myoviridae	CBA120-like viruses	Escherichia phage vB_EcoM_CBA120, complete genome.
Bacteria	Proteobacteria	Gammaproteobacteria	Enterobacteriales	Enterobacteriaceae			1	0		Virulent	Escherichia phage PhaxI		dsDNA viruses, no RNA stage	Caudovirales	Myoviridae	Myoviridae	unclassified Myoviridae	Escherichia phage PhaxI, complete genome.
Bacteria	Proteobacteria	Gammaproteobacteria	Enterobacteriales	Enterobacteriaceae			1	0		Virulent	Salmonella phage SFP10		dsDNA viruses, no RNA stage	Caudovirales	Myoviridae	Myoviridae	unclassified Myoviridae	CBA120-like viruses	Salmonella phage SFP10, complete genome.
Bacteria	Proteobacteria	Gammaproteobacteria	Enterobacteriales	Enterobacteriaceae			1	0		Virulent	Salmonella phage PhiSH19		dsDNA viruses, no RNA stage	Caudovirales	Myoviridae	Myoviridae	unclassified Myoviridae	CBA120-like viruses	Salmonella phage PhiSH19, complete genome.
Bacteria	Proteobacteria	Gammaproteobacteria	Enterobacteriales	Enterobacteriaceae			1	0		Virulent	Dickeya phage vB_DsoM_LIMEstone1		dsDNA viruses, no RNA stage	Caudovirales	Myoviridae	Myoviridae
Bacteria	Proteobacteria	Gammaproteobacteria	Enterobacteriales	Enterobacteriaceae			1	0		Unpublished	Shigella phage phiSboM-AG3		dsDNA viruses, no RNA stage	Caudovirales	Myoviridae	Myoviridae	unclassified Myoviridae	Shigella phage phiSboM-AG3
Bacteria	Proteobacteria	Betaproteobacteria	Burkholderiales	Comamonadaceae			1	0		Unpublished	Deftia phage phiW-14		dsDNA viruses, no RNA stage	Caudovirales	Myoviridae	Myoviridae	unclassified Myoviridae	Deftia phage phiW-14
Bacteria	Cyanobacteria	Oscillatoriophycideae	Chroococcales				1	0		Virulent	Synechococcus phage S-SM1		dsDNA viruses, no RNA stage	Caudovirales	Myoviridae	Myoviridae	unclassified Myoviridae	Synechococcus phage S-SM1, complete genome.
Bacteria	Cyanobacteria	Oscillatoriophycideae	Chroococcales				1	0		Virulent	Synechococcus phage S-SSM5		dsDNA viruses, no RNA stage	Caudovirales	Myoviridae	Myoviridae	unclassified Myoviridae	Synechococcus phage S-SSM5, complete genome.
Bacteria	Cyanobacteria	Prochlorales	Prochlorococcaceae				1	0		Virulent	Prochlorococcus phage P-RSM4		dsDNA viruses, no RNA stage	Caudovirales	Myoviridae	Myoviridae	unclassified Myoviridae	Prochlorococcus phage P-RSM4, complete genome.
Bacteria	Cyanobacteria	Prochlorales	Prochlorococcaceae				1	0		Virulent	Prochlorococcus phage P-SSM7		dsDNA viruses, no RNA stage	Caudovirales	Myoviridae	Myoviridae	unclassified Myoviridae	Prochlorococcus phage P-SSM7, complete genome.
Bacteria	Cyanobacteria	Prochlorales	Prochlorococcaceae				1	0		Virulent	Prochlorococcus phage P-SSM4.		dsDNA viruses, no RNA stage	Caudovirales	Myoviridae	Myoviridae	T4-like viruses	unclassified T4-like viruses	Prochlorococcus phage P-SSM4
Bacteria	Cyanobacteria	Oscillatoriophycideae	Chroococcales				1	0		Virulent	Synechococcus phage S-RIM8 A.HR3		dsDNA viruses, no RNA stage	Caudovirales	Myoviridae	Myoviridae	Synechococcus phage S-RIM8 A.HR3, complete genome.		Variants of the same genome
Bacteria	Cyanobacteria	Oscillatoriophycideae	Chroococcales				1	0		Virulent	Synechococcus phage S-RIM8 A.HR1		dsDNA viruses, no RNA stage	Caudovirales	Myoviridae	Myoviridae	Synechococcus phage S-RIM8 A.HR1, complete genome.
Bacteria	Cyanobacteria	Oscillatoriophycideae	Chroococcales				1	0		Virulent	Synechococcus phage S-RIM8 A.HR5		dsDNA viruses, no RNA stage	Caudovirales	Myoviridae	Myoviridae	Synechococcus phage S-RIM8 A.HR5, complete genome.
Bacteria	Cyanobacteria	Oscillatoriophycideae	Chroococcales				1	0		Virulent	Myoviridae Synechococcus phage syn9		dsDNA viruses, no RNA stage	Caudovirales	Myoviridae	Myoviridae	T4-like viruses	unclassified T4-like viruses	Synechococcus phage syn9
Bacteria	Cyanobacteria	Prochlorales	Prochlorococcaceae				1	0		Virulent	Prochlorococcus phage Syn33		dsDNA viruses, no RNA stage	Caudovirales	Myoviridae	Myoviridae	Prochlorococcus phage Syn33, complete genome.
Bacteria	Cyanobacteria	Oscillatoriophycideae	Chroococcales				1	0		Virulent	Synechococcus phage Syn19		dsDNA viruses, no RNA stage	Caudovirales	Myoviridae	Myoviridae	unclassified Myoviridae	Synechococcus phage Syn19, complete genome.
Bacteria	Cyanobacteria	Oscillatoriophycideae	Chroococcales				1	0		Virulent	Synechococcus phage S-ShM2		dsDNA viruses, no RNA stage	Caudovirales	Myoviridae	Myoviridae	unclassified Myoviridae	Synechococcus phage S-ShM2, complete genome.
Bacteria	Cyanobacteria	Prochlorales	Prochlorococcaceae				1	0		Virulent	Prochlorococcus phage P-SSM2.		dsDNA viruses, no RNA stage	Caudovirales	Myoviridae	Myoviridae	T4-like viruses	unclassified T4-like viruses	Prochlorococcus phage P-SSM2
Bacteria	Cyanobacteria	Oscillatoriophycideae	Chroococcales				1	0		Virulent	Synechococcus phage S-SM2		dsDNA viruses, no RNA stage	Caudovirales	Myoviridae	Myoviridae	unclassified Myoviridae	Synechococcus phage S-SM2, complete genome.
Bacteria	Cyanobacteria	Oscillatoriophycideae	Chroococcales				1	0		Virulent	Synechococcus phage S-SSM7		dsDNA viruses, no RNA stage	Caudovirales	Myoviridae	Myoviridae	unclassified Myoviridae	Synechococcus phage S-SSM7, complete genome.
Bacteria	Cyanobacteria	Prochlorales	Prochlorococcaceae				1	0		Virulent	Prochlorococcus phage P-HM2		dsDNA viruses, no RNA stage	Caudovirales	Myoviridae	Myoviridae	unclassified Myoviridae	Prochlorococcus phage P-HM2, complete genome.
Bacteria	Cyanobacteria	Prochlorales	Prochlorococcaceae				1	0		Virulent	Prochlorococcus phage P-HM1		dsDNA viruses, no RNA stage	Caudovirales	Myoviridae	Myoviridae	unclassified Myoviridae	Prochlorococcus phage P-HM1, complete genome.
Bacteria	Cyanobacteria	Prochlorales	Prochlorococcaceae				1	0		Virulent	Prochlorococcus phage Syn1		dsDNA viruses, no RNA stage	Caudovirales	Myoviridae	Myoviridae	Prochlorococcus phage Syn1, complete genome.
Bacteria	Cyanobacteria	Oscillatoriophycideae	Chroococcales				1	0		Virulent	Bacteriophage S-PM2	Synechococcus phage S-PM2	dsDNA viruses, no RNA stage	Caudovirales	Myoviridae	Myoviridae	T4-like viruses	unclassified T4-like viruses	Synechococcus phage S-PM2
Bacteria	Firmicutes	Bacilli	Bacillales	Staphylococcaceae			1	0		Virulent	Viruses Synechococcus phage S-RSM4 Viruses.		dsDNA viruses, no RNA stage	Caudovirales	Myoviridae	Myoviridae	T4-like viruses	unclassified T4-like viruses	Synechococcus phage S-RSM4
Bacteria	Cyanobacteria	Oscillatoriophycideae	Chroococcales				1	0		Virulent	Synechococcus phage S-CRM01		dsDNA viruses, no RNA stage	Caudovirales	Myoviridae	Myoviridae
Bacteria	Proteobacteria	delta/epsilon subdivisions	Epsilonproteobacteria	Campylobacterales	Campylobacteraceae		1	0		Virulent	Campylobacter phage NCTC12673		dsDNA viruses, no RNA stage	Caudovirales	Myoviridae	Myoviridae	unclassified Myoviridae	Campylobacter phage NCTC12673
Bacteria	Proteobacteria	delta/epsilon subdivisions	Epsilonproteobacteria	Campylobacterales	Campylobacteraceae		1	0		Unpublished	Campylobacter phage CPX		dsDNA viruses, no RNA stage	Caudovirales	Myoviridae	Myoviridae	unclassified Myoviridae	Campylobacter phage CP81	Campylobacter phage CPX, complete genome.
Bacteria	Proteobacteria	delta/epsilon subdivisions	Epsilonproteobacteria	Campylobacterales	Campylobacteraceae		1	0		Virulent	Campylobacter phage CP81		dsDNA viruses, no RNA stage	Caudovirales	Myoviridae	Myoviridae	unclassified Myoviridae	Campylobacter phage CP81, complete genome.
Bacteria	Proteobacteria	delta/epsilon subdivisions	Epsilonproteobacteria	Campylobacterales	Campylobacteraceae		1	0		Virulent	Campylobacter phage CPt10		dsDNA viruses, no RNA stage	Caudovirales	Myoviridae	Myoviridae	unclassified Myoviridae	Campylobacter phage CPt10, complete genome.
Bacteria	Proteobacteria	delta/epsilon subdivisions	Epsilonproteobacteria	Campylobacterales	Campylobacteraceae		1	0		Virulent	Campylobacter phage CP220		dsDNA viruses, no RNA stage	Caudovirales	Myoviridae	Myoviridae	unclassified Myoviridae	Campylobacter phage CP220, complete genome.
Bacteria	Proteobacteria	Gammaproteobacteria					1	0		Virulent	Enterobacteria phage vB_KleM-RaK2		dsDNA viruses, no RNA stage	Caudovirales	Myoviridae	Myoviridae	unclassified Myoviridae	Enterobacteria phage vB_KleM-RaK2, complete genome.
Bacteria	Proteobacteria	Alphaproteobacteria	Sphingomonadales	Sphingomonadaceae			1	0		Virulent	Sphingomonas phage PAU		dsDNA viruses, no RNA stage	Caudovirales	Myoviridae	Myoviridae	unclassified Myoviridae	Sphingomonas phage PAU, complete genome.
Bacteria	Bacteroidetes/Chlorobi group	Bacteroidetes	Bacteroidetes Order II. Incertae sedis	Rhodothermaceae			1	0		Virulent	Bacteriophage RM 378	Rhodothermus phage RM378	dsDNA viruses, no RNA stage	Caudovirales	Myoviridae	Myoviridae	unclassified Myoviridae	Rhodothermus phage RM378
Bacteria	Proteobacteria	delta/epsilon subdivisions	Epsilonproteobacteria	Campylobacterales	Campylobacteraceae		1	0		Virulent	Campylobacter phage vB_CcoM-IBB_35 clone Contig1		unclassified phages	Campylobacter phage vB_CcoM-IBB_35 clone Contig1, complete genome.		Unknown
Bacteria	Proteobacteria	Gammaproteobacteria	Vibrionales	Vibrionaceae			1	1	1	Virulent	Vibrio phage pVp-1		dsDNA viruses, no RNA stage	Caudovirales	Siphoviridae	Siphoviridae	T5-like viruses	unclassified T5-like viruses	Vibrio phage pVp-1, complete genome.
Bacteria	Proteobacteria	Gammaproteobacteria					1	1	1	Virulent	Bacteriophage T5	Enterobacteria phage T5	dsDNA viruses, no RNA stage	Caudovirales	Siphoviridae	Siphoviridae	T5-like viruses	Enterobacteria phage T5
Bacteria	Proteobacteria	Gammaproteobacteria	Enterobacteriales	Enterobacteriaceae			1	1	1	Virulent	Escherichia phage bV_EcoS_AKFV33		dsDNA viruses, no RNA stage	Caudovirales	Siphoviridae	Siphoviridae	T5-like viruses	unclassified T5-like viruses	Escherichia phage bV_EcoS_AKFV33, complete genome.
Bacteria	Proteobacteria	Gammaproteobacteria					1	1	1	Virulent	Enterobacteria phage SPC35		dsDNA viruses, no RNA stage	Caudovirales	Siphoviridae	Siphoviridae	T5-like viruses	unclassified T5-like viruses	Enterobacteria phage SPC35
Bacteria	Proteobacteria	Gammaproteobacteria					1	1	1	Virulent	Siphoviridae Enterobacteria phage EPS7		dsDNA viruses, no RNA stage	Caudovirales	Siphoviridae	Siphoviridae	unclassified Siphoviridae	Enterobacteria phage EPS7
Bacteria	Firmicutes	Bacilli	Bacillales	Staphylococcaceae			1	1	1	Virulent	Staphylococcus phage Twort		dsDNA viruses, no RNA stage	Caudovirales	Myoviridae	Myoviridae	SPO1-like viruses	unclassified SPO1-like viruses	Staphylococcus phage Twort
Bacteria	Firmicutes	Bacilli	Bacillales	Staphylococcaceae			1	1	1	Virulent	Bacteriophage G1	Staphylococcus phage G1	dsDNA viruses, no RNA stage	Caudovirales	Myoviridae	Myoviridae	SPO1-like viruses	unclassified SPO1-like viruses	Staphylococcus phage G1
Bacteria	Firmicutes	Bacilli	Bacillales	Staphylococcaceae			1	1	1	Virulent	Staphylococcus phage ISP		dsDNA viruses, no RNA stage	Caudovirales	Myoviridae	Myoviridae	Spounavirinae	Twortlikevirus	Staphylococcus phage G1	Staphylococcus phage ISP complete genome.
Bacteria	Firmicutes	Bacilli	Bacillales	Staphylococcaceae			1	1	1	Virulent	Staphylococcus phage K		dsDNA viruses, no RNA stage	Caudovirales	Myoviridae	Myoviridae	Spounavirinae	Twortlikevirus	Staphylococcus phage K, complete genome.
Bacteria	Firmicutes	Bacilli	Bacillales	Staphylococcaceae			1	1	1	Virulent	Staphylococcus phage Sb-1		dsDNA viruses, no RNA stage	Caudovirales	Myoviridae	Myoviridae	Spounavirinae	SPO1-like viruses	unclassified SPO1-like viruses	Staphylococcus phage Sb-1, complete genome.
Bacteria	Firmicutes	Bacilli	Bacillales	Staphylococcaceae			1	1	1	Virulent	Staphylococcus phage A5W		dsDNA viruses, no RNA stage	Caudovirales	Myoviridae	Myoviridae	Spounavirinae	Twortlikevirus	Staphylococcus phage G1	Staphylococcus phage A5W, complete genome.
Bacteria	Firmicutes	Bacilli	Lactobacillales	Enterococcaceae			1	1	1	Virulent	Enterococcus phage phiEF24C-P2 DNA		dsDNA viruses, no RNA stage	Caudovirales	Myoviridae	Myoviridae	Spounavirinae	SPO1-like viruses	unclassified SPO1-like viruses	Enterococcus phage phiEF24C	Enterococcus phage phiEF24C-P2 DNA, complete genome.
Bacteria	Firmicutes	Bacilli	Bacillales	Listeriaceae			1	1	1	Virulent	unclassified SPO1-like viruses Listeria phage A511		dsDNA viruses, no RNA stage	Caudovirales	Myoviridae	Myoviridae	SPO1-like viruses	unclassified SPO1-like viruses	Listeria phage A511
Bacteria	Firmicutes	Bacilli	Bacillales	Listeriaceae			1	0		Virulent	unclassified SPO1-like viruses Listeria phage P100		dsDNA viruses, no RNA stage	Caudovirales	Myoviridae	Myoviridae	SPO1-like viruses	unclassified SPO1-like viruses	Listeria phage A511	Listeria phage P100
Bacteria	Firmicutes	Bacilli	Bacillales	Bacillaceae			1	1	1	Virulent	Bacillus phage BCP78		dsDNA viruses, no RNA stage	Caudovirales	Myoviridae	Myoviridae	unclassified Myoviridae	Bacillus phage BCP78, complete genome.
Bacteria	Firmicutes	Bacilli	Bacillales	Bacillaceae			1	1	1	Unpublished	Bacillus phage W.Ph.		dsDNA viruses, no RNA stage	Caudovirales	Myoviridae	Myoviridae	unclassified Myoviridae	Bacillus phage W.Ph., complete genome.
Bacteria	Firmicutes	Bacilli	Bacillales	Listeriaceae			1	1	1	Virulent	Brochothrix phage A9		dsDNA viruses, no RNA stage	Caudovirales	Myoviridae	Myoviridae	Spounavirinae	unclassified Spounavirinae	Brochothrix phage A9
Bacteria	Firmicutes	Bacilli	Bacillales	Bacillaceae			1	1	1	Virulent	SPO1-like viruses Bacillus phage SPO1		dsDNA viruses, no RNA stage	Caudovirales	Myoviridae	Myoviridae	SPO1-like viruses	Bacillus phage SPO1
Bacteria	Firmicutes	Bacilli	Bacillales	Bacillaceae			1	0		Virulent	Myoviridae Bacillus phage 0305phi8-36		dsDNA viruses, no RNA stage	Caudovirales	Myoviridae	Myoviridae	unclassified Myoviridae	Bacillus phage 0305phi8-36
Bacteria	Cyanobacteria	Oscillatoriophycideae	Chroococcales				1	1	1	Virulent	Myoviridae Microcystis phage Ma-LMM01		dsDNA viruses, no RNA stage	Caudovirales	Myoviridae	Myoviridae	unassigned Myoviridae	Microcystis aeruginosa phage Ma-LMM01
Bacteria	Proteobacteria	Gammaproteobacteria	Pseudomonadales	Pseudomonadaceae			1	1	1	Virulent	Siphoviridae Pseudomonas phage YuA		dsDNA viruses, no RNA stage	Caudovirales	Siphoviridae	Siphoviridae	unclassified Siphoviridae	Pseudomonas phage YuA
Bacteria	Proteobacteria	Gammaproteobacteria	Pseudomonadales	Pseudomonadaceae			1	1	1	Virulent	Pseudomonas phage MP1412		dsDNA viruses, no RNA stage	Caudovirales	Siphoviridae	Siphoviridae	unclassified Siphoviridae	Pseudomonas phage MP1412, complete genome.
Bacteria	Proteobacteria	Gammaproteobacteria	Pseudomonadales	Pseudomonadaceae			1	1	1	Virulent	Siphoviridae Pseudomonas phage M6		dsDNA viruses, no RNA stage	Caudovirales	Siphoviridae	Siphoviridae	unclassified Siphoviridae	Pseudomonas phage M6
Bacteria	Proteobacteria	Alphaproteobacteria					1	1	1	Pseudolysogenic	Bacteriophage phi JL001		dsDNA viruses, no RNA stage	Caudovirales	Siphoviridae	Siphoviridae	unclassified Siphoviridae	Phage phiJL001
Bacteria	Proteobacteria	Alphaproteobacteria	Rhodobacterales	Rhodobacteraceae			1	1	1	Virulent	Roseobacter phage RDJL Phi 1		dsDNA viruses, no RNA stage	Caudovirales	Siphoviridae	Siphoviridae	unclassified Siphoviridae	Roseobacter phage RDJL Phi 1
Archaea	Euryarchaeota	Halobacteria	Halobacteriales	Halobacteriaceae			1	0		Virulent	Halovirus HF2		dsDNA viruses, no RNA stage	unclassified dsDNA viruses	unclassified archaeal dsDNA viruses	Unknown	Haloviruses	Halorubrum phage HF2
Archaea	Euryarchaeota	Halobacteria	Halobacteriales	Halobacteriaceae			1	0		Virulent	Halovirus HF1		dsDNA viruses, no RNA stage	unclassified dsDNA viruses	unclassified archaeal dsDNA viruses	Unknown	Haloviruses	Halovirus HF1
Bacteria	Cyanobacteria						1	1	1	Virulent	Cyanophage S-TIM5		dsDNA viruses, no RNA stage	Caudovirales	Myoviridae	Myoviridae	unclassified Myoviridae	Cyanophage S-TIM5, complete genome.
Bacteria	Actinobacteria	Actinobacteria	Actinobacteridae	Actinomycetales	Corynebacterineae	Mycobacteriaceae	1	1	1	Virulent	Mycobacterium phage Flux		dsDNA viruses, no RNA stage	Caudovirales	Siphoviridae	Siphoviridae	unclassified Siphoviridae	Mycobacterium phage Flux, complete genome.
Bacteria	Actinobacteria	Actinobacteria	Actinobacteridae	Actinomycetales	Corynebacterineae	Mycobacteriaceae	1	1	1	Virulent	Mycophage Shaka		Mycophage Shaka	Caudovirales	Siphoviridae	Siphoviridae
Bacteria	Actinobacteria	Actinobacteria	Actinobacteridae	Actinomycetales	Corynebacterineae	Mycobacteriaceae	1	1	1	Virulent	Mycobacterium phage Peaches		dsDNA viruses, no RNA stage	Caudovirales	Siphoviridae	Siphoviridae	unclassified Siphoviridae	Mycobacterium phage Peaches
Bacteria	Actinobacteria	Actinobacteria	Actinobacteridae	Actinomycetales	Corynebacterineae	Mycobacteriaceae	1	1	1	Virulent	Mycobacterium phage ICleared		dsDNA viruses, no RNA stage	Caudovirales	Siphoviridae	Siphoviridae	unclassified Siphoviridae	Mycobacterium phage ICleared, complete genome.
Bacteria	Actinobacteria	Actinobacteria	Actinobacteridae	Actinomycetales	Corynebacterineae	Mycobacteriaceae	1	1	1	Virulent	Mycobacterium phage Wile		dsDNA viruses, no RNA stage	Caudovirales	Siphoviridae	Siphoviridae	Mycobacterium phage Wile	Mycobacterium phage Wile
Bacteria	Actinobacteria	Actinobacteria	Actinobacteridae	Actinomycetales	Corynebacterineae	Mycobacteriaceae	1	1	1	Virulent	Mycophage Backyardigan		Mycophage Backyardigan	Caudovirales	Siphoviridae	Siphoviridae
Bacteria	Actinobacteria	Actinobacteria	Actinobacteridae	Actinomycetales	Corynebacterineae	Mycobacteriaceae	1	1	1	Virulent	Mycophage Eagle		Mycophage Eagle	Caudovirales	Siphoviridae	Siphoviridae
Bacteria	Actinobacteria	Actinobacteria	Actinobacteridae	Actinomycetales	Corynebacterineae	Mycobacteriaceae	1	1	1	Virulent	Mycophage LHTSCC		Mycophage LHTSCC	Caudovirales	Siphoviridae	Siphoviridae
Bacteria	Actinobacteria	Actinobacteria	Actinobacteridae	Actinomycetales	Corynebacterineae	Mycobacteriaceae	1	1	1	Virulent	Mycobacterium phage Twister		dsDNA viruses, no RNA stage	Caudovirales	Siphoviridae	Siphoviridae	Mycobacterium phage Twister	Mycobacterium phage Twister
Bacteria	Actinobacteria	Actinobacteria	Actinobacteridae	Actinomycetales	Corynebacterineae	Mycobacteriaceae	1	1	1	Virulent	Mycobacterium phage Bxz2		dsDNA viruses, no RNA stage	Caudovirales	Siphoviridae	Siphoviridae	unclassified Siphoviridae	Mycobacterium phage Bxz2, complete genome.
Bacteria	Actinobacteria	Actinobacteria	Actinobacteridae	Actinomycetales	Corynebacterineae	Mycobacteriaceae	1	1	1	Virulent	Mycophage Microwolf		Mycophage Microwolf	Caudovirales	Siphoviridae	Siphoviridae
Bacteria	Actinobacteria	Actinobacteria	Actinobacteridae	Actinomycetales	Corynebacterineae	Mycobacteriaceae	1	1	1	Virulent	Mycophage Vix		Mycophage Vix	Caudovirales	Siphoviridae	Siphoviridae
Bacteria	Actinobacteria	Actinobacteria	Actinobacteridae	Actinomycetales	Corynebacterineae	Mycobacteriaceae	1	1	1	Virulent	Mycophage JHC117		Mycophage JHC117	Caudovirales	Siphoviridae	Siphoviridae
Bacteria	Actinobacteria	Actinobacteria	Actinobacteridae	Actinomycetales	Corynebacterineae	Mycobacteriaceae	1	1	1	Virulent	Mycobacterium phage Wonder		dsDNA viruses, no RNA stage	Caudovirales	Siphoviridae	Siphoviridae	unclassified Siphoviridae	Mycobacterium phage Wonder, complete genome.
Bacteria	Actinobacteria	Actinobacteria	Actinobacteridae	Actinomycetales	Corynebacterineae	Mycobacteriaceae	1	1	1	Virulent	Mycobacterium phage HelDan		dsDNA viruses, no RNA stage	Caudovirales	Siphoviridae	Siphoviridae	unclassified Siphoviridae	Mycobacterium phage HelDan, complete genome.
Bacteria	Actinobacteria	Actinobacteria	Actinobacteridae	Actinomycetales	Corynebacterineae	Mycobacteriaceae	1	1	1	Virulent	Mycophage Rockstar		Mycophage Rockstar	Caudovirales	Siphoviridae	Siphoviridae
Bacteria	Actinobacteria	Actinobacteria	Actinobacteridae	Actinomycetales	Corynebacterineae	Mycobacteriaceae	1	1	1	Virulent	Mycobacterium phage Timshel		dsDNA viruses, no RNA stage	Caudovirales	Siphoviridae	Siphoviridae	unclassified Siphoviridae	Mycobacterium phage Timshel, complete genome.
Bacteria	Actinobacteria	Actinobacteria	Actinobacteridae	Actinomycetales	Corynebacterineae	Mycobacteriaceae	1	1	1	Virulent	Mycophage Blue7		Mycophage Blue7	Caudovirales	Siphoviridae	Siphoviridae
Bacteria	Actinobacteria	Actinobacteria	Actinobacteridae	Actinomycetales	Corynebacterineae	Mycobacteriaceae	1	1	1	Virulent	Mycophage Hammer		Mycophage Hammer	Caudovirales	Siphoviridae	Siphoviridae
Bacteria	Actinobacteria	Actinobacteria	Actinobacteridae	Actinomycetales	Corynebacterineae	Mycobacteriaceae	1	1	1	Virulent	Mycophage Gladiator		Mycophage Gladiator	Caudovirales	Siphoviridae	Siphoviridae
Bacteria	Actinobacteria	Actinobacteria	Actinobacteridae	Actinomycetales	Corynebacterineae	Mycobacteriaceae	1	1	1	Virulent	Mycobacterium phage Jeffabunny		dsDNA viruses, no RNA stage	Caudovirales	Siphoviridae	Siphoviridae	unclassified Siphoviridae	Mycobacterium phage Jeffabunny, complete genome.
Bacteria	Actinobacteria	Actinobacteria	Actinobacteridae	Actinomycetales	Corynebacterineae	Mycobacteriaceae	1	1	1	Virulent	Mycophage EricB		Mycophage EricB	Caudovirales	Siphoviridae	Siphoviridae
Bacteria	Actinobacteria	Actinobacteria	Actinobacteridae	Actinomycetales	Corynebacterineae	Mycobacteriaceae	1	1	1	Virulent	Mycophage DaVinci		Mycophage DaVinci	Caudovirales	Siphoviridae	Siphoviridae
Bacteria	Actinobacteria	Actinobacteria	Actinobacteridae	Actinomycetales	Corynebacterineae	Mycobacteriaceae	1	1	1	Virulent	Mycophage PackMan		Mycophage PackMan	Caudovirales	Siphoviridae	Siphoviridae
Bacteria	Actinobacteria	Actinobacteria	Actinobacteridae	Actinomycetales	Corynebacterineae	Mycobacteriaceae	1	1	1	Virulent	Mycobacterium phage Alma		dsDNA viruses, no RNA stage	Caudovirales	Siphoviridae	Siphoviridae	unclassified Siphoviridae	Mycobacterium phage Alma, complete genome.
Bacteria	Actinobacteria	Actinobacteria	Actinobacteridae	Actinomycetales	Corynebacterineae	Mycobacteriaceae	1	1	1	Virulent	Mycobacteriophage D29		dsDNA viruses, no RNA stage	Caudovirales	Siphoviridae	Siphoviridae	L5-like viruses	Mycobacterium phage D29
Bacteria	Actinobacteria	Actinobacteria	Actinobacteridae	Actinomycetales	Corynebacterineae	Mycobacteriaceae	1	1	1	Virulent	Mycobacterium phage SWU1		dsDNA viruses, no RNA stage	Caudovirales	Siphoviridae	Siphoviridae	unclassified Siphoviridae	Mycobacterium phage SWU1, complete genome.
Bacteria	Actinobacteria	Actinobacteria	Actinobacteridae	Actinomycetales	Corynebacterineae	Mycobacteriaceae	1	1	1	Virulent	Mycobacterium phage L5		dsDNA viruses, no RNA stage	Caudovirales	Siphoviridae	Siphoviridae	L5-like viruses	Mycobacterium phage L5
Bacteria	Actinobacteria	Actinobacteria	Actinobacteridae	Actinomycetales	Corynebacterineae	Mycobacteriaceae	1	1	1	Virulent	Siphoviridae Mycobacterium phage Che12		dsDNA viruses, no RNA stage	Caudovirales	Siphoviridae	Siphoviridae	unclassified Siphoviridae	Mycobacterium phage Che12
Bacteria	Actinobacteria	Actinobacteria	Actinobacteridae	Actinomycetales	Corynebacterineae	Mycobacteriaceae	1	1	1	Virulent	Mycobacterium phage Turbido		dsDNA viruses, no RNA stage	Caudovirales	Siphoviridae	Siphoviridae	Mycobacterium phage Turbido	Mycobacterium phage Turbido
Bacteria	Actinobacteria	Actinobacteria	Actinobacteridae	Actinomycetales	Corynebacterineae	Mycobacteriaceae	1	1	1	Virulent	Mycophage RedRock		dsDNA viruses, no RNA stage	Caudovirales	Siphoviridae	Siphoviridae
Bacteria	Actinobacteria	Actinobacteria	Actinobacteridae	Actinomycetales	Corynebacterineae	Mycobacteriaceae	1	1	1	Virulent	Mycobacterium phage Trixie		dsDNA viruses, no RNA stage	Caudovirales	Siphoviridae	Siphoviridae	Mycobacterium phage Trixie	Mycobacterium phage Trixie
Bacteria	Actinobacteria	Actinobacteria	Actinobacteridae	Actinomycetales	Corynebacterineae	Mycobacteriaceae	1	1	1	Virulent	Siphoviridae Mycobacterium phage Pukovnik		dsDNA viruses, no RNA stage	Caudovirales	Siphoviridae	Siphoviridae	unclassified Siphoviridae	Mycobacterium phage Pukovnik
Bacteria	Actinobacteria	Actinobacteria	Actinobacteridae	Actinomycetales	Corynebacterineae	Mycobacteriaceae	1	1	1	Virulent	Mycophage George		dsDNA viruses, no RNA stage	Caudovirales	Siphoviridae	Siphoviridae
Bacteria	Actinobacteria	Actinobacteria	Actinobacteridae	Actinomycetales	Corynebacterineae	Mycobacteriaceae	1	1	1	Virulent	Mycobacterium phage Tiger		dsDNA viruses, no RNA stage	Caudovirales	Siphoviridae	Siphoviridae	unclassified Siphoviridae	Mycobacterium phage Tiger, complete genome.
Bacteria	Actinobacteria	Actinobacteria	Actinobacteridae	Actinomycetales	Corynebacterineae	Mycobacteriaceae	1	1	1	Virulent	Mycobacteriophage ElTiger69		dsDNA viruses, no RNA stage	Caudovirales	Siphoviridae	Siphoviridae	Mycobacteriophage ElTiger69, complete genome.
Bacteria	Actinobacteria	Actinobacteria	Actinobacteridae	Actinomycetales	Corynebacterineae	Mycobacteriaceae	1	1	1	Virulent	Mycophage Benedict		dsDNA viruses, no RNA stage	Caudovirales	Siphoviridae	Siphoviridae
Bacteria	Actinobacteria	Actinobacteria	Actinobacteridae	Actinomycetales	Corynebacterineae	Mycobacteriaceae	1	1	1	Virulent	Mycophage Airmid		dsDNA viruses, no RNA stage	Caudovirales	Siphoviridae	Siphoviridae
Bacteria	Actinobacteria	Actinobacteria	Actinobacteridae	Actinomycetales	Corynebacterineae	Mycobacteriaceae	1	1	1	Virulent	Mycobacteriophage Astro		dsDNA viruses, no RNA stage	Caudovirales	Siphoviridae	Siphoviridae	unclassified Siphoviridae	Mycobacteriophage Astro, complete genome.
Bacteria	Actinobacteria	Actinobacteria	Actinobacteridae	Actinomycetales	Corynebacterineae	Mycobacteriaceae	1	1	1	Virulent	Mycobacterium phage Saintus		dsDNA viruses, no RNA stage	Caudovirales	Siphoviridae	Siphoviridae	unclassified Siphoviridae	Mycobacterium phage Saintus, complete genome.
Bacteria	Actinobacteria	Actinobacteria	Actinobacteridae	Actinomycetales	Corynebacterineae	Nocardiaceae	1	1	1	Virulent	Rhodococcus phage RER2		dsDNA viruses, no RNA stage	Caudovirales	Siphoviridae	Siphoviridae	unclassified Siphoviridae	Rhodococcus phage RER2, complete genome.
Bacteria	Actinobacteria	Actinobacteria	Actinobacteridae	Actinomycetales	Corynebacterineae	Nocardiaceae	1	1	1	Virulent	Rhodococcus phage RGL3		dsDNA viruses, no RNA stage	Caudovirales	Siphoviridae	Siphoviridae	unclassified Siphoviridae	Rhodococcus phage RGL3, complete genome.
Bacteria	Proteobacteria	Alphaproteobacteria	Rhodobacterales	Rhodobacteraceae			1	1	1	Virulent	unclassified N4-like viruses Sulfitobacter phage EE36phi1		dsDNA viruses, no RNA stage	Caudovirales	Podoviridae	Podoviridae	N4-like viruses	unclassified N4-like viruses	Sulfitobacter phage EE36phi1
Bacteria	Proteobacteria	Alphaproteobacteria	Rhodobacterales	Rhodobacteraceae			1	1	1	Virulent	unclassified N4-like viruses Silicibacter phage DSS3phi2		dsDNA viruses, no RNA stage	Caudovirales	Podoviridae	Podoviridae	N4-like viruses	unclassified N4-like viruses	Silicibacter phage DSS3phi2
Bacteria	Deinococcus-Thermus	Deinococci	Thermales	Thermaceae			1	1	1	Virulent	Siphoviridae Thermus phage P23-45		dsDNA viruses, no RNA stage	Caudovirales	Siphoviridae	Siphoviridae	unclassified Siphoviridae	Thermus phage P23-45
Bacteria	Deinococcus-Thermus	Deinococci	Thermales	Thermaceae			1	1	1	Virulent	Siphoviridae Thermus phage P74-26		dsDNA viruses, no RNA stage	Caudovirales	Siphoviridae	Siphoviridae	unclassified Siphoviridae	Thermus phage P74-26
Bacteria	Deinococcus-Thermus	Deinococci	Thermales	Thermaceae			1	1	1	Virulent	Myoviridae Thermus phage phiYS40		dsDNA viruses, no RNA stage	Caudovirales	Myoviridae	Myoviridae	unclassified Myoviridae	Thermus phage phiYS40
Bacteria	Deinococcus-Thermus	Deinococci	Thermales	Thermaceae			1	1	1	Virulent	Thermus phage TMA DNA	Thermus phage TMA	dsDNA viruses, no RNA stage	Caudovirales	Myoviridae	Myoviridae	unclassified Myoviridae	Thermus phage TMA DNA, complete genome.
Bacteria	Firmicutes	Clostridia	Clostridiales	Clostridiaceae			1	1	1	Virulent	Clostridium phage phi8074-B1		dsDNA viruses, no RNA stage	Caudovirales	Siphoviridae	Siphoviridae
Bacteria	Firmicutes	Clostridia	Clostridiales	Clostridiaceae			1	1	1	Virulent	Clostridium phage phiCTP1.		dsDNA viruses, no RNA stage	Caudovirales	Siphoviridae	Siphoviridae	unclassified Siphoviridae	Clostridium phage phiCTP1
Bacteria	Firmicutes	Bacilli	Bacillales	Bacillaceae			1	0		Virulent	Bacteriophage SPBc2	Bacillus phage SPbeta	dsDNA viruses, no RNA stage	Caudovirales	Siphoviridae	Siphoviridae	SPbeta-like viruses	Bacillus phage SPbeta
Bacteria	Firmicutes	Bacilli	Bacillales	Bacillaceae			1	0		Virulent	Bacillus phage G		dsDNA viruses, no RNA stage	Caudovirales	Myoviridae	Myoviridae	unclassified Myoviridae	Bacillus phage G, complete genome.
Bacteria	Proteobacteria	Gammaproteobacteria	Enterobacteriales	Enterobacteriaceae			1	0		Virulent	Siphoviridae Salmonella phage Vi II-E1		dsDNA viruses, no RNA stage	Caudovirales	Siphoviridae	Siphoviridae	unclassified Siphoviridae	Salmonella phage Vi II-E1
							Total counts
							RNR	PolA	Both	Virulent, Unpublished, or Pseudolysogenic
							204	111	111	193	Virulent
										9	Unpublished
										2	Pseudolysogenic		0
